# Supplementary material for: Responses of Fish Zeta Diversity (ζ) to Human Pressure and Cumulative Effects: A Feasibility Study of Fishing Ban Measures in the Pearl River Basin, China
Source: Biology (Basel). 2025 Jun 30;14(7):796. doi: 10.3390/biology14070796 (PMC12292702; doi:10.3390/biology14070796)
Supplement: Supplementary file 1 [file biology-14-00796-s001.zip]

Archive with 1 entries (1 files):
- biology-3725491-supplementary.pdf
